# Supplementary material for: The role of androgens and global and tissue-specific androgen receptor expression on body composition, exercise adaptation, and performance
Source: Biol Sex Differ. 2025 Apr 23;16:28. doi: 10.1186/s13293-025-00707-6 (PMC12016402; doi:10.1186/s13293-025-00707-6)
Supplement: Supplementary file 1 — Additional file 1. [file 13293_2025_707_MOESM1_ESM.xlsx]

## Sheet: Supplementary Table 1.0
Supplementary Table 1.0: Summary of global- and tissue-specific androgen receptor (AR) knockout (KO) and overexpression (OE) effects on body composition and performance outcomes in male and female mouse and rat transgenic models.
DOI	Lab	University	Year	Author	Target AR Tg	Driver/promoter	Species	Sex	Age	Body Mass	Skeletal Muscle	Adipose	Bone	Mitochondria	Vol. exercise	Invol. Exercise	Food Intake	T	DHT	IGF-1	GH	E2	Leptin
10.1210/en.2007-0516	Chang	Uni of Rochester Medical Center	2008	Yu, Lin et al. 2008	Adipose KO	aP2-Cre	Mice	Male	20 weeks	˭	N/A	˭ adipocity index/adipocyte surface area/TGs content in epididymal and perirenal adipose tissue. ˭ serum FFA. Dec serum cholesterol and TG	N/A	↑ PGC1a, UCP2, CPT1 mRNA in eWAT	N/A	N/A	˭	˭	N/A	N/A	N/A	↑	↑
10.2337/db11-1136	Walker	Uni of Edinburgh	2012	McInnes et al. 2012	Adipose KO	aP2-Cre	Mice	Male	3,6,12 months	˭ at 6- and 12-months	N/A	˭ perigonadal, subQ, mesenteric depot mass at 3- and 12-months. = WAT adipocyte CSA in perigonadal, subQ fat pad at 3-months	N/A	↑ ATGL, FAS, HSL, LPL mRNA in subQ fat at 3-months. Inc. in HSL and LPL mRNA in perigonadal fat.	N/A	N/A	N/A	˭	N/A	N/A	N/A	N/A	˭
10.1073/pnas.212474399	Chang & Huang	Uni of Rochester Medical Center & China Medical University	2002	Yeh et al. 2002	Global KO	ACTB-Cre	Mice	Male	8 weeks	↓	N/A	↓ SubQ size	↓ cancellous bone volume, ↑ osteoclast #	N/A	N/A	N/A	N/A	↓	N/A	N/A	N/A	N/A	N/A
10.1016/S0006-291X(02)02774-2	Kato	Uni of Tokyo	2003	Sato et al. 2003	Global KO	CMV-Cre	Mice	Male ARKO & WT Female	3-30 weeks	↓ until Week 10, then inc. beyond Week 12-30	N/A	↑ SubQ, Infrarenal, Intraperitorial fat depots. No change in gonadal or BAT depots. Inc WAT adipocyte size	N/A	N/A	N/A	N/A	˭ from 12-24 weeks	N/A	N/A	N/A	N/A	N/A	N/A
10.1073/pnas.1533500100	Kato	Uni of Tokyo	2003	Kawano et al. 2003	Global KO	CMV-Cre	Mice	Male & Female	PND-17, 24, 31, 38, 45, 52 ; 8-weeks	Sex difference: ↓ M ARKO to that of WT female, but = female WT and ARKO	N/A	N/A	Sex differences: male ARKO dec. BMD, but no change in female ARKO. Dec bone volume and cortical thickness in male ARKO. Inc bone formation markers (osteocalcin/DPD)	N/A	N/A	N/A	N/A	↓	↓	N/A	N/A	˭	N/A
10.1073/pnas.0308114100	Verhoeven	KU Leuven	2004	De Gendt et al. 2004	Global KO	PGK-Cre	Mice	Male	7 weeks	↓ growth curve in ARKO males matches that of WT females	N/A	N/A	N/A	N/A	N/A	N/A	N/A	N/A	N/A	N/A	N/A	N/A	N/A
10.1385/endo:25:1:27	Chang	Uni of Rochester Medical Center	2004	Altuwaijri et al. 2004	Global KO	ACTB-Cre	Mice	Male	16 weeks	N/A	˭ CSA, ↓ troponin I and myosin I	N/A	N/A	N/A	N/A	N/A	N/A	N/A	N/A	N/A	N/A	N/A	N/A
10.1677/jme.1.01884	Zajac	Uni of Melbourne	2005	Notini et al. 2005	Global KO	CMV-Cre	Mice	Male	10,15,20,25 weeks	↓ at every age point	N/A	N/A	N/A	N/A	N/A	N/A	N/A	↓	N/A	N/A	N/A	N/A	N/A
10.2337/diabetes.54.6.1717	Chang	Uni of Rochester Medical Center	2005	Lin et al. 2005	Global KO	ACTB-Cre	Mice	Male	3-40 weeks	↓ until Week 10, then inc. beyond Week 12-30	↑ skeletal muscle triglycerides	↑ gonadal fat %/ WAT CSA at 35-weeks, inc. adiposity index at 20-weeks	N/A	↑ lipid metabolism gene mRNA (PPARa, C/EBPa, aP2, SREBP1c)	N/A	N/A	˭	N/A	↓	N/A	N/A	˭	↑ at 20-weeks
10.2337/diabetes.54.4.1000	Kato	Uni of Tokyo	2005	Fan et al. 2005	Global KO	CMV-Cre	Mice	Male	8,20,40, 45 weeks	↑at 20, 40, 45 weeks but ˭ at 8 weeks	˭ lean mass. ˭ GLUT1, HKII mRNA. Inc. GLUT4, HKI, pyruvate kinase mRNA.	↑ SubQ, visceral and total fat mass (and perirenal fat mass). SubQ WAT hypertrophic. BAT larger, more pale, and mimiced WAT adipocytes. dec. in HSL, LPL, but ˭ CPT1, ACC, FAS, LCACCd, SREBP1c.	N/A	↓ PPARg, UCP1 mRNA in WAT and BAT. Dec. VO2	↓ running distance at 8/20/40 weeks	N/A	˭	N/A	N/A	N/A	N/A	˭ at 40-weeks	↑ transcripts in both WAT and BAT
10.1359/jbmr.060103	Verhoeven & Vanderschueren	KU Leuven	2006	Venken et al. 2006	Global KO	PGK-Cre	Mice	Male	8 weeks	↓	↓ LBM	˭ FBM	↓ trabecular BMD, bone volume, trabecular number, but not width. and to a lesser extent, reduced cortical CSA, area, thickness, and periosteal perimeter. Reduced periosteal bone formation rate	N/A	N/A	N/A	N/A	N/A	N/A	˭ in serum	N/A	N/A	N/A
10.1096/fj.08-105726	Zajac	Uni of Melbourne	2008	MacLean et al. 2008	Global KO	CMV-Cre	Mice	Male & Female	9-12 weeks	↓ M, ˭ F	Sex difference: ↓ M, but ˭ F TBM, and EDL, TA, SOL, GAST, and normalized TA muscle mass. ARKO males have reduced normalized mass of TA, EDL, SOL, GAST. Validation of ARKO on muscle AR mRNA only used ARKO GAST vs. WT LA/EDL/TA/SOL/GAST at one age point	N/A	N/A	N/A	N/A	↓ M maximum force in EDL but not SOL, ˭ M time to fatigue of EDL, specific force of EDL and SOL. Female WT SOL was more fatigue resistant than WT male SOL, but ARKO improved fatigue resistance	N/A	N/A	N/A	˭ M in serum	N/A	N/A	N/A
10.1128/MCB.00582-08	Chang & Huang	Uni of Rochester Medical Center & China Medical University	2008	Kang et al. 2008	Global KO	ACTB-Cre	Mice	Male & Female	8,12,50 weeks	N/A	N/A	N/A	Sex difference: ↓ skull bone volume/bone surface in both male and female ARKO, but only dec in bone thickness in female ARKO	N/A	N/A	N/A	N/A	N/A	N/A	N/A	N/A	N/A	N/A
10.1096/fj.08-113456	Verhoeven & Vanderschueren	KU Leuven	2009	Callewaert et al. 2009	Global KO	PGK-Cre	Mice	Male	4,6,8,10,12,14,16 weeks	↓ from 6-16 weeks	↓ lean mass from 6-16 weeks, quadricep mass and CSA at 16 weeks	˭ from 4-16 weeks	↓ BMD and BMC from 6-16 weeks. Dec bone volume, Tb.N, Tb.Th in distal femur at 16-weeks. Dec. Ct area, Ct.Th of femur at 16 weeks.	N/A	N/A	N/A	↓ at 11-15 weeks	↓ at 16 weeks	N/A	˭ at 16 weeks in serum	N/A	↑ at 16 weeks	N/A
10.1016/j.bbrc.2008.11.016	Verhoeven & Vanderschueren	KU Leuven	2009	Ophoff, Callewaert, et al. 2009	Global KO	PGK-Cre	Mice	Male	5,8,12,16 weeks	↓	↓ LBM, CSA/ quadriceps mass.	˭ total fat mass	↓ trabecular density, cotrical thickness/area. Inc markers of bone formation(osteocalcin/DPD)	N/A	↓ running distance, speed, time at 6/12/16 weeks	↑ time to exhaustion in sprint (equivalent to WT-female)	↓ in sedentary, but inc. in exercise	N/A	N/A	N/A	N/A	N/A	N/A
10.1210/en.2008-1509	Verhoeven & Vanderschueren	KU Leuven	2009	Ophoff, Van Proeyen, et al. 2009	Global KO	PGK-Cre	Mice	Male	16 weeks	↓	↓ EDL mass, non-existent LA. SOL has inc. Type 1/ dec. Type 2a	N/A	N/A	˭ SDH activity in SOL and EDL	N/A	˭ muscle tension when electrically stimulated to contract, and fatiguability	N/A	N/A	N/A	N/A	N/A	N/A	N/A
10.1359/jbmr.091001	Verhoeven & Vanderschueren	KU Leuven	2010	Callewaert, Bakker et al. 2010	Global KO	PGK-Cre	Mice	Male	20-22 weeks	N/A	N/A	N/A	↑ load-induced Periosteal bone formation rate	N/A	N/A	N/A	N/A	N/A	N/A	N/A	N/A	N/A	N/A
10.1677/JOE-10-0026	Zajac & Davey	Uni of Melbourne	2010	MacLean et al. 2010	Global KO	CMV-Cre	Mice	Male & Female	9 weeks	Sex difference:↓ M ARKO, but not female ARKO	N/A	N/A	Sex differences: male ARKO dec. coritcal thickness, trabecullar BV, mineralizing surface, but no change in those for female ARKO.Female ARKO inc. trabecular thickness, but no change in maleARKO Trab thickness	N/A	N/A	N/A	N/A	N/A	N/A	N/A	N/A	N/A	N/A
10.1152/ajpendo.00584.2010	Zajac & MacLean	Uni of Melbourne	2011	Rana et al. 2011	Global KO	CMV-Cre	Mice	Male	12,24,52 weeks	↓ at 9, 12, 24 weeks, but not 52 weeks	↓ GAST mass at 9,12,24, but not 52 weeks	↑ SubQ fat at 9,12,24,52 weeks, and ↑ visceral fat at 12,52 weeks, and dec. BAT mass at 24 but not 52 weeks	N/A	↑ PPARa, UCP3 in fat. ˭ REE, fat/glucose oxidation at 12,52 weeks. Slight inc. REE at 24 weeks but ˭ glucose/fat oxidation	↓ running activity at 12,24 but not 52 weeks	N/A	↓ at 12-24 weeks	↓ at 12 weeks but ˭ at 52 weeks	N/A	N/A	N/A	N/A	↑ at 12,52 weeks
10.1016/j.bbrc.2011.06.113	Chang & Huang	Uni of Rochester Medical Center & China Medical University	2011	Tsai et al. 2011	Global KO	ACTB-Cre	Mice	Male	6,12,18,30 weeks	N/A	N/A	N/A	↓ Tb. Volume, Tb.N at 6,12,18,30 weeks	N/A	N/A	N/A	N/A	N/A	N/A	N/A	N/A	N/A	N/A
10.1016/j.scr.2013.06.001	Chang	Uni of Rochester Medical Center	2013	Huang et al. 2013	Global KO	ACTB-Cre	Mice	Male	12 weeks	N/A	N/A	↑ WAT and BAT adipocyte size	↓ trabecular bone volume and mineralization area in BoneMarrowStromalCells	↑ lipid metabolism genes (PPARg/aP2/LPL in BoneMarrowStromalCells)	N/A	N/A	N/A	N/A	↓	N/A	N/A	N/A	N/A
10.1016/j.febslet.2014.03.051	Ishizuka	Gifu University	2014	Usui et al. 2014	Global KO	CMV-Cre	Mice	Male	8,25 weeks	↑ only at 25 weeks	↓ troponin I, myoglobin protein	↑ epididymal WAT only at 25 weeks	N/A	↓ PGC1a, ATP5B protein	N/A	N/A	N/A	↓	N/A	N/A	N/A	N/A	N/A
10.4103/1008-682X.122861	Zajac & MacLean	Uni of Melbourne	2014	Rana et al. 2014	Global KO	CMV-Cre	Mice	Male ARKO & WT Female	E18.5, 4, 12 weeks	N/A	↑ myogenin mRNA at 9-weeks in male GAST. No change in other MRFs in ARKO male. Sex difference: WT in-vivo gene exp of MRF2 (MyoD1, Myf6, Myf5, myogenin) and p57 change by sex and age. LA has highest mRNA of all MRFs and p57 at 12-weeks, compared to GAST/EDL/sol	N/A	N/A	N/A	N/A	N/A	N/A	N/A	N/A	N/A	N/A	N/A	N/A
10.1016/j.mce.2015.04.030	Zajac & Vanderschueren	KU Leuven	2015	Sinnasael et al. 2015	Global KO	CMV-Cre	Mice	Male	12,32 weeks	N/A	N/A	N/A	˭ trabecular or cortical bone parameters. Inc Osteoclast surface/bone surface (Oc.S/BS) in-vivo in tibia at 12-weeks	N/A	N/A	N/A	N/A	N/A	N/A	N/A	N/A	N/A	N/A
10.1002/jbmr.2413	Zajac & Davey	Uni of Melbourne	2015	Russell et al. 2015	Global KO	CMV-Cre	Mice	Male	6,12 weeks	↓	N/A	N/A	↓ femur length, bone volume, trabecular #. No change in trabecular thickness. Inc trabecular separation	N/A	N/A	N/A	N/A	˭	N/A	N/A	N/A	N/A	N/A
10.1096/fj.14-259234	Tivesten	Uni of Gothenburg	2015	Fagman et al 2015	Global KO	PGK-Cre	Mice	Female	4,6,8,10,12,14,16 weeks	˭ at age-points (even at 34-weeks,[data not shown])	˭ lean mass at 16-weeks	˭ subQ, visceral, FBM, FBM% at 16-weeks (HFD-induced obesity -- all adipose measures increased in ARKO fed HFD)	˭	N/A	N/A	N/A	˭	↑	N/A	N/A	N/A	˭	N/A
10.1210/en.2015-1713	Claessens & Vanderschueren	KU Leuven	2016	Dubois et al. 2016	Global KO	PGK-Cre	Mice	Male	20-weeks	˭	↓ lean mass	˭ fat mass, fat mass %	N/A	N/A	N/A	N/A	N/A	N/A	N/A	N/A	N/A	N/A	˭
10.1530/JME-15-0320	Zajac & MacLean	Uni of Melbourne	2016	Rana et al. 2016	Global KO	CMV-Cre	Mice	Male	12-weeks	˭ in MCK-mAR and a-actin-mAR lines	↓ absolute EDL/TA mass, but not SOL/GAST/LA in MCK-mAR lines (when normalized, all EDL/TA/SOL/GAST reduced mass), ˭ EDL/TA/GAST/SOL mass in a-actin-mAR line(no change in any skm when normalized). Inc. myogenin, but no change in MyoD1/Myf5/6	↑ SubQ, retroperitoneal, gonadal fat mass in MCK-mAR line, ˭ in a-actin-mAR line	N/A	N/A	˭	N/A	˭ in MCK-mAR and a-actin-mAR lines	˭ in MCK-mAR and a-actin-mAR lines (although inc. SV mass)	N/A	˭ mRNA in GAST	N/A	N/A	N/A
10.1038/s41598-017-19104-0	Claessens & Vanderschueren	KU Leuven	2018	Jardi et al. 2018	Global KO	PGK-Cre	Mice	Male	16-weeks	N/A	N/A	N/A	N/A	N/A	↓ running amount, distance. Dec beam break counts. Only increased in response to ORX+T, not ORX+DHT	˭ grip strength, even when ORX+T or ORX+DHT. No change in behavioural tests (Elevated plus maze/Morris water maze)	N/A	N/A	N/A	N/A	N/A	↓ in brain homogenates (only rescued by ARKO ORX+T)	N/A
10.1530/JOE-17-0656	Zajac & Davey	Uni of Melbourne	2018	Russell et al. 2018	Global KO	CMV-Cre	Mice	Male	6, 12 weeks	↓ at 6 and 12 weeks vs. WT	↓ GASTr, EDL, SOL mass at 12 weeks vs WT	↑ SubQ, retroperitoneal fat mass at only 12 weeks (but not 6 weeks), compared to WT (late onset obesity). Inc adipocyte CSA at 12 weeks	N/A	˭ PPARa, CREBP, ACC mRNA at 12 weeks	↓ voluntary activity at 12 weeks	N/A	↓	N/A	N/A	N/A	N/A	N/A	↑ vs WT
10.1152/ajpendo.00461.2019	Yamaji	Osaka Prefecture Uni	2020	Harada et al. 2020	Global KO	CAG-Cre	Mice	Male & Female	4-20 weeks	↓ M with standard diet, ↑ M with HFD, = F with HFD diet	˭ normalized quadricep and hamstring mass vs WT. HFD in male ARKO decreases muscle mass, but not in HFD of female ARKO	↑M normalized inguinal, retroperitoneal, mesenteric fat mass compared to WT in standard diet. No change to adipocyte CSA in WAT. F ARKO doesn't show HFD-induced exaccerbation of ARKO fat accretion	N/A	N/A	N/A	N/A	N/A	N/A	N/A	N/A	N/A	N/A	N/A
10.1002/jbmr.2413	Zajac & Davey	Uni of Melbourne	2015	Russell et al. 2015	Global KO, with Osteoblast-AR replacement (Mineralizing osteoblasts & osteocytes target)	3.6-kb type I α1 collagen or 2.3-kb type I α1 collagen promoter	Mice	Male	6,12 weeks	↓ in pOBL and mOBL	N/A	N/A	↓ in mOBL/pOBL bone volume, trabecular #. pOBL has dec femur legnth, trabecular thickness. mOBL has inc trabecular separation.	N/A	N/A	N/A	N/A	˭ in pOBL and mOBL	N/A	N/A	N/A	N/A	N/A
10.1530/JOE-17-0656	Zajac & Davey	Uni of Melbourne	2018	Russell et al. 2018	Global KO, with Osteoblast-AR replacement (Mineralizing osteoblasts & osteocytes target)	2.3-kb type I α1 collagen promoter	Mice	Male	6, 12 weeks	↓ at 6 and 12 weeks vs. WT and global ARKO	↓ GASTr, EDL, SOL mass at 12 weeks vs WT and global ARKO	↓ SubQ, retroperitoneal fat mass at both 6 and 12 weeks compared to WT at global ARKO	N/A	↑ PPARa, CREBP, ACC mRNA at 12 weeks	↓ voluntary activity at 12 weeks	N/A	↓	N/A	N/A	N/A	N/A	N/A	↓ vs global ARKO
10.1111/jne.12515	Monks	Uni of Toronto	2017	Coome et al. 2017	Global OE	CMV-Cre, CMV-STOP-AR	Mice	Male	12-16 weeks	N/A	˭ BC/LA mass	N/A	N/A	N/A	N/A	N/A	N/A	N/A	N/A	N/A	N/A	N/A	N/A
10.1002/hep.22252	Chang	Uni of Rochester Medical Center	2008	Lin, Yu et al. 2008	Hepatic KO	Albumin-Cre	Mice	Male	4-24 weeks	˭ at 4-24 weeks	N/A	˭	N/A	˭ Ppara, mRNA in primary hepatocyte	N/A	N/A	N/A	˭ at 16 weeks	N/A	˭ at 16 weeks in serum	˭ at 16 weeks	N/A	˭ at 16 weeks
10.1073/pnas.0705501104	Breedlove & Jordan	Michigan State	2007	Monks et al. 2007	HSAAR Mice	HSA expression cassette	Mice	Male & Female	10-75 weeks	↓ in L78 and L141	↓ EDL fibre # and muscle fiber size in L78 and L141. Inc. myofibrillar disorganization	N/A	N/A	N/A	N/A	↓ motor function: stride length, hang time on rotorod in only L141	N/A	N/A	N/A	N/A	N/A	N/A	N/A
10.1159/000313682	Breedlove & Jordan	Michigan State	2010	Johansen et al. 2010	HSAAR Mice	HSA expression cassette	Mice	Male	5-28 weeks	↓ in T-treated Tfm/HSAAR crossed males, vs. T-treated Tfm males	↓ EDL fiber # and CSA in flutamide-rescued HSAAR males vs. WT (all L141)	N/A	N/A	↑ SDH staining of EDL and atrophic fibers in flutamide-rescued HSAAR vs. WT (all L141)	N/A	↓motor function: stride length, grip strength, open-field activity, in T-treated Tfm/HSAAR males vs. T-treated Tfm males.	N/A	↓ Tfm and Tfm/HSAAR males vs. WT males	N/A	N/A	N/A	N/A	N/A
10.1530/JOE-11-0071	Monks	Uni of Toronto	2011	Musa et al. 2011	HSAAR Mice	HSA expression cassette	Mice	Male & Female	13-37 weeks	N/A	↓ EDL myofibril width in L78 and L141 males (and only in T-treated L78 and L141 females). = % slow twitch in TA, but Dec % fast-ox and Inc % Fast-ox-glycolytic fiber in L78 males TA.	N/A	N/A	↑ EDL interfibrillar mitochondrial density in L78 & L141, number in L141, and area in L78 males (and only in T-treated L78 and L141 females). Increased RMR, Complex 1/2/4 activity in L78 male TA (and Complexes 1-4 in T-treated L78 and L141 females).	N/A	N/A	N/A	N/A	N/A	N/A	N/A	N/A	N/A
10.1210/en.2008-1478	Monks	Uni of Toronto	2009	Niel et al. 2009	HSAAR Rats	HSA expression cassette	SD rats	Male	PND-2.5 & 6-weeks	N/A	↑ LBM% in both HSAAR and Tfm/HSAAR males at 6-weeks. = LBM% in Tfm alone	N/A	N/A	N/A	N/A	N/A	N/A	N/A	N/A	N/A	N/A	N/A	N/A
10.1210/en.2010-1197	Monks & Sengelaub	Uni of Toronto	2011	Huguenard et al. 2011	HSAAR Rats	HSA expression cassette	SD rats	Male	8-10 weeks	˭ in HSAAR and WT rats. = SV mass too	N/A	N/A	N/A	N/A	N/A	N/A	N/A	N/A	N/A	N/A	N/A	N/A	N/A
10.1186/s13293-022-00471-x	Monks	Uni of Toronto	2022	Barsky & Monks 2022	HSAAR Rats	HSA expression cassette	SD rats	Male & Female	17-21 weeks	Sex difference: ↓ M, ˭ F by exercise, not Tg	Sex difference: ↑LBM by exercise in F but = M. Tg action is sex-independent: ↑ lean mass, ↑ glycolytic myofiber size, ↑MHC2a protein in SOL	↓ FBM M/F by exercise, not Tg	Sex difference: ↓ BMC in M, but = F, by exercise, not Tg	˭ PGC1a, NRF2, TFAM protein expression in TA and SOL b/w WT and Tg. TFAM inc. in male SOL.	N/A	9-weeks chronic endurance exercise	N/A	N/A	N/A	N/A	N/A	N/A	N/A
10.1210/endocr/bqae012	Monks	Uni of Toronto	2024	Barsky & Monks 2024	HSAAR Rats	HSA expression cassette	SD rats	Male & Female	PND-1, 10, 21, 42, 70, 183, 243, 365	Sex differences appear at PND42. ˭ Tg and WT at 1-10, 21-70, 183-365. Inc. by aging	Sex differences appear at PND42 in LBM, TA, EDL, SOL mass. HSAAR inc. TA mass at 21-70 in both sex, yet TA and EDL mass at 183-365 in males only. Inc. by aging	Sex differences appear at PND42 in normalized WAT and BAT. HSAAR reduces WAT mass at 183-365 in both sexes. Inc. by aging	Sex difference: BMD higher in males beyond PND21. = b/w Tg and WT	N/A	N/A	N/A	N/A	N/A	N/A	N/A	N/A	N/A	N/A
10.1210/en.2010-0018	Monks	Uni of Toronto	2010	Fernando et al. 2010	HSAAR Rats	HSA expression cassette	SD rats	Male	4-10 weeks	↓ Tfm, but = HSAAR at 4-10 weeks	↑ LBM% in Tfm and HSAAR, but = LBM in HSAAR. = Type 1, 2a, 2b EDL fiber # in HSAAR, but Inc Type2b fibre minor ellipse.	↓ FBM%, FBM, WAT adipocyte CSA and mass in perigonadal fat in HSAAR and Tfm.	N/A	↑ EDL mitochondrial complex 1-4 activity in HSAAR. Dec in Comp 1-4 in Tfm. No change in BMR but inc. O2 uptake of HSAAR.	N/A	N/A	N/A	N/A	N/A	N/A	N/A	N/A	N/A
10.1073/pnas.2407768121	Imai	Ehime University	2024	Sakai et al. 2024	Mesenchymal Progenitor KO	PDGFRα-CreER	Mice	Male	12-weeks, 6 months, 28-months	↓ at 6 months, but ˭ at 12 weeks and 28 months	↓ TA/GAST mass at 6 months, ˭ TA/GAST/sol/biceps brachii mass at 12-weeks and 28-months of age, ˭ fiber diameter and myofiber count in TA/biceps brachii at 12-weeks, ˭ SC count in TA/biceps brachii at 12-weeks, ˭ fiber type I/IIa/IIx in SOL at 12-weeks	˭ epididymal and SubQ WAT following 8 weeks HFD, or 6 and 28 months with standard chow	N/A	N/A	N/A	˭ grip strength at 12 weeks, 6 months, and 28 months	N/A	N/A	N/A	N/A	N/A	N/A	N/A
10.1152/ajpendo.00094.2011	Zajac & MacLean	Uni of Melbourne	2011	Lee et al. 2011	Myoblast KO	alpha-actin-Cre	Mice	Male	12-weeks	N/A	↓ Odc1 mRNA (encodes for rate-limiting enzyme in polyamine biosynthesis)	N/A	N/A	N/A	N/A	N/A	N/A	N/A	N/A	N/A	N/A	N/A	N/A
10.1530/JME-15-0320	Zajac & MacLean	Uni of Melbourne	2016	Rana et al. 2016	Myoblast KO	alpha-actin-Cre	Mice	Male	12-weeks	˭	↓ absolute LA mass only. ↓ TA/EDL/SOL/GAST/LA when normalized. ↓ GAST MyoD1 but inc. myogenenin, no change in myf5/6	↑ gonadal fat mass	N/A	N/A	˭	N/A	˭	˭ (although inc. SV mass)	N/A	˭ mRNA in GAST and LA	N/A	N/A	N/A
10.1210/en.2008-1509	Verhoeven & Vanderschueren	KU Leuven	2009	Ophoff, Van Proeyen, et al. 2009	Myocyte KO	MCK-Cre	Mice	Male	16-weeks	↓	↓ lean mass, ↓ EDL mass but not SOL/quad/GAST, = across CSA/tensile strength of both EDL/sol, but SOL Type 1 fibers inc/Type 2a fibers decrease	↓ FBM, intraabdominal white fat depots	˭ trabecular bone volume, thickness, number; Cortical area, thickness; Ps.Pm:periosteal perimeter; Ec.Pm: endocortical perimeter.	˭ SDH activity in SOL and EDL	N/A	˭ muscle tension when electrically stimulated to contract, and fatiguability in SOL	˭	N/A	N/A	N/A	N/A	N/A	N/A
10.1073/pnas.1009536107	Metzger	Uni de Strasbourg, France	2010	Chambon et al. 2010	Myocyte KO	HSA-Cre	Mice	Male	6,13,40 weeks	˭	˭ EDL, quad, GAST, TA, sol mass at 6/13/40 weeks, ↓BC/LA CSA and mass	N/A	N/A	N/A	N/A	↓ grip strength from 10 weeks and beyond. ↓ force production from TA and EDL, but not SOL at 20-weeks old	N/A	N/A	N/A	N/A	N/A	N/A	N/A
10.1210/en.2014-1195	Metzger	Uni de Strasbourg, France	2014	Ferry et al. 2014	Myocyte KO	HSA-Cre	Mice	Male	8-12 weeks ablation, +4 weeks testing	N/A	↑ plantaris weight/fiber number/MHC2b+x size after overload (with or without nandrolone), same between mARKO and WT.	N/A	N/A	N/A	N/A	˭ absolute muscle force, specific maximal force, and fatigue resistance b/w mARKO and WT in response to overload (surg removal of SOL and major part of GAST - testing after 4-weeks)	N/A	N/A	N/A	N/A	N/A	N/A	N/A
10.1210/en.2014-1008	Yamada	Wakayama Medical University	2014	Ipulan et al. 2014	Myocyte KO	MCK-Cre	Mice	Male & Female	E14.5,15.5,16.5,18.5	N/A	˭ BC sexual dimorphism at E16.5/18.5, AR stained in BC in males, but not females, at E15.5	N/A	N/A	N/A	N/A	N/A	N/A	N/A	N/A	N/A	N/A	N/A	N/A
10.1002/jcsm.13251	Metzger	Uni de Strasbourg, France	2023	Ghaibour et al. 2023	Myocyte KO	HSA-Cre	Mice	Male	5-30 weeks	˭	˭ lean mass, ↓ lysine/leucine/isoleucine/valine mRNA, hexokinase activity, Odc1/Smox/Amd1 mRNA	˭ fat mass	N/A	↑ FA import/B-ox genes, ↑ mito area/infiltration, ↓ LPL, ACC, O2 consumption in mito	N/A	N/A	˭	N/A	N/A	N/A	N/A	N/A	N/A
10.1152/ajpendo.00094.2011	Zajac & MacLean	Uni of Melbourne	2011	Lee et al. 2011	Myofiber KO	MCK-Cre	Mice	Male	12-weeks	N/A	↓ Odc1 mRNA (encodes for rate-limiting enzyme in polyamine biosynthesis)	N/A	N/A	N/A	N/A	N/A	N/A	N/A	N/A	N/A	N/A	N/A	N/A
10.1530/JME-15-0320	Zajac & MacLean	Uni of Melbourne	2016	Rana et al. 2016	Myofiber KO	MCK-Cre	Mice	Male	12-weeks	˭	↓ absolute EDL/TA/SOL/LA mass, but not GAST. ↓ EDL/TA/SOL/GAST/LA when normalized. ↓ GAST MyoD1 but inc. myogenenin, no change in myf5/6	↑ SubQ, retroperitoneal, gonadal fat mass	N/A	N/A	˭	N/A	˭	↑ (and inc. SV mass)	N/A	↑ mRNA in GAST and LA	N/A	N/A	N/A
10.1016/j.isci.2021.102303	Imai	Ehime University	2021	Sakakibara et al. 2021	Myofiber KO	HSA-Cre	Mice	Female	13-weeks	˭	˭ TA/quadricep/GAST mass. DHT treatment in WT and mARKO cause inc. in TA/quad/GAST mass. But DHT treatment does not inc. Odc1/Smox/Amd1 or grip strength in mARKO, as it does in WT (AR-dependent mechanisms)	N/A	N/A	N/A	N/A	˭ grip strength between mARKO and WT. DHT treatment only inc. grip strength in WT, not mARKO (strength is mAR dependent)	N/A	N/A	˭	N/A	N/A	N/A	N/A
10.2337/db12-0135	Chang	Uni of Rochester Medical Center	2013	Yu et al. 2013	Neuron KO	Synapsin I-Cre	Mice	Male	8-32 weeks	˭ at 8-26 weeks, but ↑ at 28-32 weeks	N/A	↑ epididymal and retroperitoneal fat mass at 36 weeks. Epididymal adipocyte hypertrophy.	N/A	↑ SREBP1c, Scd1, FAS in liver, but ˭ in PPARg, ACC at 36 weeks	N/A	N/A	N/A	˭ at 12, 36 weeks	N/A	N/A	N/A	N/A	↑ at 36 weeks
10.1210/en.2017-00470	Zajac	Uni of Melbourne	2017	Davey et al. 2017	Neuron KO	CaMKIIa-Cre	Mice	Male	6, 12 weeks	˭ at 6,12 weeks	↓ GAST mass at 6,12 weeks, and EDL at 12 weeks. But ˭ SOL mass at 6,12 weeks. ˭ TgfB1, Myl3, MyH7, TnnI2, Myod1, MyH4 mRNA in GAST at 12 weeks	˭ SubQ, renal, gonadal at 6,12 weeks, and BAT mass at 12 weeks	N/A	↓ Complex II and IV of OXPHOS protein, with trending dec. in Comp. I and V in GAST at 12 weeks	↓ voluntary and spontaneous activity at 12 weeks, but ˭ at 6 weeks	˭ absolute and specific force, and fatigue in GAST at 10 weeks	˭ at 12 weeks	↑ at 12 weeks	N/A	↓ mRNA in GAST at 12 weeks	N/A	N/A	N/A
10.1111/jne.12515	Monks	Uni of Toronto	2017	Coome et al. 2017	Neuron OE	Nestin-Cre, CMV-STOP-AR	Mice	Male	12-16 weeks	N/A	˭ BC/LA mass	N/A	N/A	N/A	N/A	N/A	N/A	N/A	N/A	N/A	N/A	N/A	N/A
10.1210/endocr/bqaa110	Elias	Uni of Michigan	2020	Cara et al. 2020	Neuronal Leptin Rc KO	LepRb-Cre	Mice	Male & Female	3-15 weeks	˭ M, F at 3-14 weeks	˭ lean mass in M, ↑ F at 15 weeks	˭ fat mass in M,F at 15 weeks	N/A	˭M,F EE over 72 hours at 15 weeks	˭ F, ↑ M ambulatory activity during 72 hours at 15 weeks	N/A	˭ M, F at 15 weeks	˭ M (single-housed), ↑ M (group-housed), ˭ F at 15 weeks in M and 19-21 weeks in F	N/A	N/A	N/A	N/A	N/A
10.1210/en.2014-1008	Yamada	Wakayama Medical University	2014	Ipulan et al. 2014	Nonmyocytic cell KO	Sall1-Cre	Mice	Male & Female	E14.5,15.5,16.5,18.5	N/A	↓ BC sexual dimorphism (female-like phenotype), ↓ myoblast proliferation via increased p21 signalling	N/A	N/A	N/A	N/A	N/A	N/A	N/A	N/A	N/A	N/A	N/A	N/A
10.1210/en.2014-1822	Tivesten	Uni of Gothenburg	2015	Wilhelmson et al. 2015	Osteoblast KO	osterix-Cre	Mice	Male	10-14 weeks	N/A	N/A	N/A	˭ BMC, BMD. ↓ trabecular # in vertebrae, but trending decrease in femur. = cortical thickness of femur. Increased osteocalcin and CTX-1 concentration.	N/A	N/A	N/A	N/A	N/A	N/A	N/A	N/A	N/A	N/A
10.1359/jbmr.061117	Zajac & Davey	Uni of Melbourne	2007	Notini et al. 2007	Osteoblast KO (mature osteoblasts)	rat type 1a1 collagen (Col1a1) promoter (Col2.3)	Mice	Male	6, 12, and 32-week-old	N/A	N/A	N/A	↓ trabecular # at 12- and 32- weeks, ↑ trabecular speration at 12- and 32- weeks, ↓ in connective density at 12- and 32- weeks in vertebral body. BUT in femur, osteoblastARKO dec. bone volume, inc. trab separation at 32 weeks, but no changes in femur length, trab thick, trab number before then.	N/A	N/A	N/A	N/A	˭ at 9 and 32 weeks	N/A	N/A	N/A	˭ at 9 and 32 weeks	N/A
10.1359/jbmr.081217	Zajac & Davey	Uni of Melbourne	2009	Chiang et al. 2009	Osteoblast KO (Mineralizing osteoblasts & osteocytes)	osteocalcin-Cre	Mice	Male	6, 12, and 24-week-old	˭ at 6, 12, and 24-weeks	N/A	N/A	˭ in BMD, trabecular bone volume, thickness or # of Primary Spongiosa of distal femur at all ages. But secondary spongiosa of femur showed dec. trab BV at 6 and 24 weeks, and dec. trab # at all ages. Vertebrae showed modest dec. in Trab # at all ages, and incr. trab thickness at all ages.	N/A	N/A	N/A	N/A	˭	N/A	˭ in serum	N/A	N/A	N/A
10.1210/en.2003-1016	Wiren	Portland Veterans Affairs Medical Center	2004	Wiren et al. 2004	Osteoblast OE	3.6-kb type I α1 collagen	Mice	Male & Female	3-24 weeks	˭ M, F at 3-24 weeks	N/A	N/A	Sex difference: ↓ Tb.Sp, Tb.Th, Tb. Width, Tb.mineralizing surface and Tb.BFR of femur at 8 weeks in M. Dec M, F maximal femur load, but ony M dec in stiffness, work to failure, length, weight	N/A	N/A	N/A	N/A	˭ M, F at 8 weeks	N/A	N/A	N/A	˭ M, F at 8 weeks	N/A
10.1016/j.bone.2008.04.026	Wiren	Portland Veterans Affairs Medical Center	2008	Wiren et al. 2008	Osteoblast, osteocyte OE	2.3-kb type I α1 collagen	Mice	Male & Female	3-24 weeks	˭ M, F at 3-24 weeks	˭ LBM% in M, F at 24 weeks	˭ FBM% in M, F at 24 weeks	Sex difference: ˭ BMD, BMC in M,F at 24 weeks. ↑ trabecular bone volume, # (M). Limited morphology effect to coritcal bone, but greater effect on trabecular bone of femur, but selective to M at 8 weeks. Dec. strength and failure properties, selective to M at 8 weeks.	N/A	N/A	N/A	N/A	˭ M, F at 8 weeks	N/A	N/A	N/A	˭ M, F at 8 weeks	N/A
10.1016/j.mce.2015.04.030	Zajac & Vanderschueren	KU Leuven	2015	Sinnasael et al. 2015	Osteoclast KO	cathepsin K-Cre	Mice	Male	12,32 weeks	N/A	N/A	N/A	˭ Bone volume/tissue volume (BV/TV); trabecular thickness (Tb.Th); trabecular number (Tb.N); trabecular separation (Tb.Sp); periosteal perimeter (Ps.Pm); endocortical perimeter (Ec.Pm); cortical area (Ct.Ar); medullar area (Me.Ar); cortical thickness (Ct.Th); osteoclast surface/bone surface (Oc.S/BS)	N/A	N/A	N/A	N/A	N/A	N/A	N/A	N/A	N/A	N/A
10.1096/fj.14-249748	Claessens & Vanderschueren	KU Leuven	2014	Dubois et al. 2014	Satellite cell KO	MyoD-iCre	Mice	Male	12 weeks	˭	˭ LBM, TA, GAST, EDL, SOL mass. ↓ BC/LA mass. ↑ Type 1 fibers in SOL, but CSA between Type 1 and 2a is =. ↓ Mstn mRNA in LA. Identified ARE on Mstn gene. ↑ Acvr2b, Pax7, Myf5, myogenin mRNA in LA	˭ FBM, subQ (inguinal and nuchal fat) and intraabdominal (periogondal, perirenal, mesenteric) fat depot mass	N/A	N/A	N/A	↓ grip strength at 16,20,32,52 weeks, = twitch and tetanic tension in EDL and SOL, = time to fatigue	N/A	N/A	N/A	N/A	N/A	N/A	N/A
10.1210/en.2015-1479	Claessens & Vanderschueren	KU Leuven	2015	Dubois et al. 2015	Satellite cell KO	MyoD-iCre	Mice	Male	12 weeks	˭	˭ LBM, and GAST, EDL, SOL normalized mass, ↓ BC/LA normalized mass, ↓ Amd1 and Mstn mRNA in GAST/LA	˭ FBM	N/A	N/A	N/A	N/A	N/A	N/A	N/A	˭ in serum and IGF-1Ea mRNA in LA	N/A	N/A	N/A
10.1210/en.2015-1713	Claessens & Vanderschueren	KU Leuven	2016	Dubois et al. 2016	Satellite cell KO	MyoD-iCre	Mice	Male	20 weeks	N/A	˭ LBM%	˭ FBM%	N/A	N/A	N/A	N/A	N/A	N/A	N/A	N/A	N/A	N/A	N/A
10.1038/s41598-017-19104-0	Claessens & Vanderschueren	KU Leuven	2018	Jardi et al. 2018	Satellite cell KO	MyoD-iCre	Mice	Male	16 weeks	N/A	↓ LA/BC mass, but no change in GAST/sol	N/A	N/A	N/A	˭ wheel running over 10 day span	N/A	N/A	N/A	N/A	N/A	N/A	N/A	N/A

## Sheet: Abbreviations and Legend
Abbreviations
ACTB	β-actin
aP2	Adipocyte protein 2
AR	Androgen receptor
BAT	Brown adipose tissue
BC/LA	Bulbocavernosus/ Levator Ani
BMC	Bone mineral content
BMD	Bone mineral density
CAG	Cytomegalovirus immediate-early enhancer
CMV	Cytomegalovirus
CSA	Cross-sectional area
Dec. / ↓	Decrease
DHT	Dihydrotestosterone
E2	17-B estradiol
EDL	Extensor Digitorum Longus
F	Female
FBM	Fat body mass
GAST	Gastronemius
GH	Growth hormone
HFD	High-fat diet
HSA	Human skeletal alpha-actin
HSAAR	Human skeletal alpha-actin androgen receptor overexpression
IGF-1	Insulin-like grwoth factor 1
Inc. / ↑	Increase
KO	Knockout
LBM	Lean body mass
LepRb	Leptin receptor
M	Male
N/A	Not available
OBL	Osteoblasts
OE	Overexpression
OXPHOS	Oxidative phosphorylation
PGK	Phosphoglycerate kinase 1
SDH	Succinate dehydrogenase
SOL	Soleus
SubQ	Subcutaneous
T	Testosterone
TA	Tibialis Anterior
TBM	Total body mass
Tfm	Testicular feminized rat
Tg	Trangenic
VO2	Oxygen consumption
WAT	White adipose tissue
WT	Wildtype
˭	No difference
